# Supplementary material for: DECAF: Deconvoluted Extracted Ion Chromatogram-Based Quantification of Therapeutic Oligonucleotides
Source: Molecules. 2026 Feb 6;31(3):570. doi: 10.3390/molecules31030570 (PMC12899511; doi:10.3390/molecules31030570)
Supplement: Supplementary file 1 [file molecules-31-00570-s001.zip]

Archive with 1 entries (1 files):
- molecules-3934534-supplementary.pdf
